# Supplementary material for: Magnetoelectric Properties of Multiferroic Composites Based on BaTiO3 and Nickel-Zinc Ferrite Material
Source: Materials (Basel). 2024 Apr 19;17(8):1905. doi: 10.3390/ma17081905 (PMC11051823; doi:10.3390/ma17081905)
Supplement: Supplementary file 1 [file materials-17-01905-s001.zip]

Archive with 1 entries (1 files):
- materials-2958328-supplementary.pdf
